# Supplementary material for: Innate cell profiles during the acute and convalescent phase of SARS-CoV-2 infection in children
Source: Nat Commun. 2021 Feb 17;12:1084. doi: 10.1038/s41467-021-21414-x (PMC7889848; doi:10.1038/s41467-021-21414-x)
Supplement: Supplementary file 3 — Supplementary Data 1 [file 41467_2021_21414_MOESM3_ESM.xlsx]

## Sheet: pos cases (CT, serology, symp)
Sample ID	Group	SARS-CoV-2 result	Platform	Initial CT result/s (at diagnosis)	confirmed on alternate platform	serology result at time of sampling	symptomatic	symptom details (during first 14 days of infection)	Index case	Date of blood collection	Time of blood collection
1	Adult Positive Acute	Positive	TIB Molbiol on LC480	32.35, 32.88	Y	Negative	Y	runny nose, tiredness, diarrhoea	1	12.05.20	10:00:00
2	Adult Positive Acute	Positive	not at our hospital	not available		Positive	NA			28.05.20	12:00:00
3	Adult Positive Acute	Positive	TIB Molbiol on LC480	17.97	Y	Positive	NA			18.06.20	12:15:00
4	Adult Positive Acute	Positive	not at our hospital	not available		Positive	NA			18.06.20	12:15:00
5	Adult Positive Acute	Positive	TIB Molbiol on LC480	28.76, 28.79	Y	Negative	NA			07.07.20	13:00:00
6	Adult Positive Acute	Positive	TIB Molbiol on LC480	29.46, 29.50	Y	Negative	Y	cough, poor appetite, tiredness		07.07.20	13:00:00
7	Adult Positive Acute	Positive	TIB Molbiol on LC480	19.84	Y	Negative	Y	sore throat, runny nose, loss of taste and smell,	1	14.07.20	15:30:00
8	Adult Positive Acute	Positive	TIB Molbiol on LC480	19.05, 19.08	Y	N/A	NA			14.07.20	15:30:00
9	Adult Positive Acute	Positive	TIB Molbiol on LC480	27.97	Y	Positive	NA		1	23.07.20	11:00:00
10	Adult Positive Acute	Positive	TIB Molbiol on LC480	26.75	Y	Positive	Y	sore throat, runny nose, tiredness	1	27.07.20	11:30:00
11	Adult Positive Acute	Positive	AusDx	31	Y	Negative	Y	cough, loss of taste, tiredness		12.08.20	10:00:00
12	Adult Positive Acute	Positive	TIB Molbiol on LC480	33.87	Y	Negative	Y	sore throat, loss of taste, loss of smell, tiredness		12.08.20	10:00:00
13	Adult Positive Acute	Positive	AusDx	8.73	Y	Negative	NA			14.08.20	15:00:00
14	Adult Positive Acute	Positive	not at our hospital	not available		Negative	Y	cough, shortness of breath, loss of taste and smell, poor appetite, tiredness		14.08.20	15:00:00
15	Adult Positive Acute	Positive	not at our hospital	not available		Positive	NA			14.08.20	15:00:00
16	Adult Positive Acute	Positive	not at our hospital	not available		Negative	NA			18.08.20	11:30:00
17	Adult Positive Acute	Positive	TIB Molbiol on LC480	33.08	Y	Negative	Y	sore throat, runny nose	1	21.08.20	10:00:00
18	Child Positive Acute	Positive	TIB Molbiol on LC480	33.16	Y	Negative	Y	runny nose, cough	1	11.06.20	15:00:00
19	Child Positive Acute	Positive	TIB Molbiol on LC480	33.13	Y	Negative	Y	runny nose, tiredness	1	18.06.20	12:00:00
20	Child Positive Acute	Positive	TIB Molbiol on LC480	30.37		Negative	Y	runny nose, poor appetite, tiredness	1	25.06.20	12:30:00
21	Child Positive Acute	Positive	TIB Molbiol on LC480	32.19	Y	Negative	Y	runny nose	1	29.06.20	14:30:00
22	Child Positive Acute	Positive	not at our hospital	not available	Y	Negative	NA			07.07.20	13:00:00
23	Child Positive Acute	Positive	TIB Molbiol on LC480	20.54	Y	Negative	NA			07.07.20	13:00:00
24	Child Positive Acute	Positive	TIB Molbiol on LC480	23.95	Y	Negative	NA		1	17.07.20	10:00:00
25	Child Positive Acute	Positive	TIB Molbiol on LC480	32.91, 34.89	Y	N/A	Y	cough, tiredness	1	24.07.20	11:00:00
26	Child Positive Acute	Positive	TIB Molbiol on LC480	15.89	Y	Negative	NA			12.08.20	10:00:00
27	Child Positive Acute	Positive	TIB Molbiol on LC480	18.22	Y	Positive	Y	runny nose, loss of taste and smell, headache, tiredness, poor appetite		14.08.20	15:00:00
28	Child Positive Acute	Positive	AusDx	16.67	Y	Positive	Y	sore throat, runny nose, tiredness		18.08.20	11:30:00
29	Adult Positive Convalescent	Positive	not at our hospital	not available		Negative	NA			01.05.20	11:30:00
30	Adult Positive Convalescent	Positive	TIB Molbiol on LC480	32.38	Y	Positive	Y	runny nose, tiredness, diarrhoea	1	03.06.20	10:00:00
31	Adult Positive Convalescent	Positive	not at our hospital	not available		Negative	NA			25.06.20	14:30:00
32	Adult Positive Convalescent	Positive	not at our hospital	not available		Negative	Y		1	02.07.20	11:00:00
33	Adult Positive Convalescent	Positive	TIB Molbiol on LC480	29.5	Y	Negative	Y	cough, poor appetite, tiredness		28.07.20	15:30:00
34	Adult Positive Convalescent	Positive	TIB Molbiol on LC480	19.8	Y	Positive	Y	sore throat, runny nose, loss of taste and smell,	1	31.07.20	14:30:00
35	Adult Positive Convalescent	Positive	TIB Molbiol on LC480	19	Y	Negative	NA			31.07.20	14:30:00
36	Adult Positive Convalescent	Positive	TIB Molbiol on LC480	36	Y	Negative	NA			29.07.20	15:30:00
37	Child Positive Convalescent	Positive	TIB Molbiol on LC480	23.45	Y	Negative	NA		1	01.05.20	11:30:00
38	Child Positive Convalescent	Positive	TIB Molbiol on LC480	15.93	Y	Negative	NA			01.05.20	11:00:00
39	Child Positive Convalescent	Positive	AusDx	25.93	Y	Negative	NA			01.05.20	13:00:00
40	Child Positive Convalescent	Positive	TIB Molbiol on LC480	not available	Y	Negative	NA			25.06.20	14:30:00
41	Child Positive Convalescent	Positive	TIB Molbiol on LC480	30.82	Y	Negative	NA			25.06.20	14:30:00
42	Child Positive Convalescent	Positive	TIB Molbiol on LC480	33.16	Y	Negative	Y	runny nose, cough	1	13.07.29	14:00:00
43	Child Positive Convalescent	Positive	TIB Molbiol on LC480	33.13	Y	Positive	Y	runny nose, tiredness	1	15.07.20	15:00:00
44	Child Positive Convalescent	Positive	TIB Molbiol on LC480	30.37		Negative	Y	runny nose, poor appetite, tiredness	1	27.07.20	15:30:00
45	Child Positive Convalescent	Positive	TIB Molbiol on LC480	35.68		Positive	Y	cough	1	24.07.20	13:00:00
46	Child Positive Convalescent	Positive	TIB Molbiol on LC480	32.19	Y	Negative	Y	runny nose	1	22.07.20	15:30:00
47	Child Positive Convalescent	Positive	TIB Molbiol on LC480	35	Y	Negative	Y	cough, runny nose	1	30.07.20	15:30:00
48	Child Positive Convalescent	Positive	TIB Molbiol on LC480	not available		Positive	Y	cough, runny nose, tiredness	1	28.07.20	11:30:00
49	Child Positive Convalescent	Positive	TIB Molbiol on LC480	20.54	Y	Positive	NA			28.07.20	15:30:00
50	Child Positive Convalescent	Positive	TIB Molbiol on LC480	30.83	Y	Negative	Y	sore throat, runny nose, headaches	1	10.08.20	10:00:00
51	Child Positive Convalescent	Positive	TIB Molbiol on LC480	32.3	Y	Positive	Y	cough, runny nose	1	11.08.20	14:30:00
52	Child Positive Convalescent	Positive	TIB Molbiol on LC480	not available		Negative	NA		1	29.07.20	15:30:00

## Sheet: exposed-negative (serology)
Sample ID	Group	SARS-CoV-2 result	serology result at time of sampling	Date of blood collection	Time of blood collection
53	Adult Exposed Acute	Negative	Negative	10.05.20	10:50:00
54	Adult Exposed Acute	Negative	Negative	11.06.20	15:30:00
55	Adult Exposed Acute	Negative	Negative	11.06.20	15:30:00
56	Adult Exposed Acute	Negative	Negative	18.06.20	12:00:00
57	Adult Exposed Acute	Negative	Negative	18.06.20	12:00:00
58	Adult Exposed Acute	Negative	Negative	25.06.20	12:30:00
59	Adult Exposed Acute	Negative	Negative	25.06.20	12:30:00
60	Adult Exposed Acute	Negative	Negative	25.06.20	10:30:00
61	Adult Exposed Acute	Negative	Negative	29.06.20	14:30:00
62	Adult Exposed Acute	Negative	Negative	17.07.20	10:00:00
63	Adult Exposed Acute	Negative	Negative	17.07.20	10:00:00
64	Adult Exposed Acute	Negative	Negative	16.07.20	14:30:00
65	Adult Exposed Acute	Negative	Positive	16.07.20	14:30:00
66	Adult Exposed Acute	Negative	Negative	23.07.20	11:30:00
67	Adult Exposed Acute	Negative	Negative	24.07.20	11:00:00
68	Adult Exposed Acute	Negative	Negative	24.07.20	11:00:00
69	Adult Exposed Acute	Negative	Negative	27.07.20	11:30:00
70	Adult Exposed Acute	Negative	Negative	18.08.20	11:30:00
71	Adult Exposed Acute	Negative	Negative	21.08.20	10:00:00
72	Adult Exposed Acute	Negative	Negative	21.08.20	10:00:00
73	Adult Exposed Acute	Negative	Negative	21.08.20	10:00:00
74	Child Exposed Acute	Negative	Negative	10.05.20	11:00:00
75	Child Exposed Acute	Negative	Negative	10.05.20	11:00:00
76	Child Exposed Acute	Negative	Negative	10.05.20	11:00:00
77	Child Exposed Acute	Negative	Negative	10.05.20	11:00:00
78	Child Exposed Acute	Negative	Negative	18.06.20	12:00:00
79	Child Exposed Acute	Negative	Negative	18.06.20	12:00:00
80	Child Exposed Acute	Negative	N/A	27.07.20	11:30:00
81	Adult Exposed Convalescent	Negative	N/A	01.05.20	12:00:00
82	Adult Exposed Convalescent	Negative	N/A	01.05.20	12:00:00
83	Adult Exposed Convalescent	Negative	N/A	01.05.20	12:00:00
84	Adult Exposed Convalescent	Negative	Negative	09.06.20	11:30:00
85	Adult Exposed Convalescent	Negative	Negative	02.07.20	11:00:00
86	Adult Exposed Convalescent	Negative	Negative	04.07.20	15:00:00
87	Adult Exposed Convalescent	Negative	Negative	03.07.20	15:00:00
88	Adult Exposed Convalescent	Negative	Negative	16.07.20	10:30:00
89	Adult Exposed Convalescent	Negative	Negative	15.07.20	15:30:00
90	Adult Exposed Convalescent	Negative	Negative	27.07.20	15:30:00
91	Adult Exposed Convalescent	Negative	Negative	27.07.20	15:30:00
92	Adult Exposed Convalescent	Negative	Negative	24.07.20	12:30:00
93	Adult Exposed Convalescent	Negative	Negative	24.07.20	12:30:00
94	Adult Exposed Convalescent	Negative	Negative	22.07.20	15:30:00
95	Adult Exposed Convalescent	Negative	Negative	30.07.20	15:30:00
96	Adult Exposed Convalescent	Negative	Negative	28.07.20	12:00:00
97	Adult Exposed Convalescent	Negative	Negative	28.07.20	12:00:00
98	Adult Exposed Convalescent	Negative	Negative	10.08.20	10:00:00
99	Adult Exposed Convalescent	Negative	Negative	10.08.20	10:00:00
100	Adult Exposed Convalescent	Negative	Negative	11.08.20	14:30:00
101	Adult Exposed Convalescent	Negative	Positive	11.08.20	14:30:00
102	Adult Exposed Convalescent	Negative	N/A	29.07.20	15:30:00
103	Adult Exposed Convalescent	Negative	N/A	29.07.20	15:30:00
104	Adult Exposed Convalescent	Negative	N/A	29.07.20	15:30:00
105	Child Exposed Convalescent	Negative	N/A	01.05.20	13:00:00
106	Child Exposed Convalescent	Negative	Negative	09.06.20	11:00:00
107	Child Exposed Convalescent	Negative	Negative	09.06.20	11:00:00
108	Child Exposed Convalescent	Negative	Negative	09.06.20	11:00:00
109	Child Exposed Convalescent	Negative	Negative	09.06.20	11:00:00
110	Child Exposed Convalescent	Negative	Negative	02.07.20	11:00:00
111	Child Exposed Convalescent	Negative	Negative	02.07.20	13:00:00
112	Child Exposed Convalescent	Negative	Negative	15.07.20	15:00:00
113	Child Exposed Convalescent	Negative	Negative	16.07.20	10:00:00
114	Child Exposed Convalescent	Negative	Negative	15.07.20	15:00:00
115	Child Exposed Convalescent	Negative	Negative	10.08.20	10:00:00
116	Child Exposed Convalescent	Negative	Negative	11.08.20	14:00:00
117	Child Exposed Convalescent	Negative	N/A	29.07.20	15:30:00
118	Child Exposed Convalescent	Negative	N/A	29.07.20	15:30:00

## Sheet: acute pos cases (resp panel)
Patient ID	Group	SARS-CoV-2 result	Respiratory panel: result	respiratory panel: days after first PCR
1	Adult Positive Acute	Positive	negative	0
2	Adult Positive Acute	Positive	negative	17
3	Adult Positive Acute	Positive	not done
4	Adult Positive Acute	Positive	not available
5	Adult Positive Acute	Positive	negative	6
6	Adult Positive Acute	Positive	negative	8
7	Adult Positive Acute	Positive	negative	8
8	Adult Positive Acute	Positive	negative	4
9	Adult Positive Acute	Positive	negative	8
10	Adult Positive Acute	Positive	negative	7
11	Adult Positive Acute	Positive	negative	8
12	Adult Positive Acute	Positive	negative	5
13	Adult Positive Acute	Positive	negative	7
14	Adult Positive Acute	Positive	negative	7
15	Adult Positive Acute	Positive	negative	7
16	Adult Positive Acute	Positive	negative	10
17	Adult Positive Acute	Positive	negative	3
18	Child Positive Acute	Positive	negative	0
19	Child Positive Acute	Positive	negative	3
20	Child Positive Acute	Positive	negative	8
21	Child Positive Acute	Positive	negative	8
22	Child Positive Acute	Positive	negative	9
23	Child Positive Acute	Positive	enterovirus, adenovirus	0
24	Child Positive Acute	Positive	negative	5
25	Child Positive Acute	Positive	negative	8
26	Child Positive Acute	Positive	negative	5
27	Child Positive Acute	Positive	negative	7
28	Child Positive Acute	Positive	negative	4
			s

## Sheet: conv pos cases (resp panel)
Patient ID	Group	SARS-CoV-2 result	Respiratory panel: result	respiratory panel: days after PCR
29	Adult Positive Convalescent 1	Positive	not done
30	Adult Positive Convalescent 4	Positive	negative	0
31	Adult Positive Convalescent 5	Positive	negative	17
32	Adult Positive Convalescent 2	Positive	negative	12
33	Adult Positive Convalescent 6	Positive	negative	8
34	Adult Positive Convalescent 7	Positive	negative	8
35	Adult Positive Convalescent 8	Positive	negative	34
36	Adult Positive Convalescent 3	Positive	not done
37	Child Positive Convalescent 1	Positive	not done
38	Child Positive Convalescent 2	Positive	not done
39	Child Positive Convalescent 3	Positive	not done
40	Child Positive Convalescent 4	Positive	RSV-B	16
41	Child Positive Convalescent 5	Positive	negative	16
42	Child Positive Convalescent 6	Positive	negative	0
43	Child Positive Convalescent 7	Positive	negative	3
44	Child Positive Convalescent 8	Positive	negative	8
45	Child Positive Convalescent 11	Positive	adenovirus	6
46	Child Positive Convalescent 9	Positive	negative	8
47	Child Positive Convalescent 12	Positive	negative	7
48	Child Positive Convalescent 13	Positive	negative	8
49	Child Positive Convalescent 10	Positive	enterovirus, adenovirus	0
50	Child Positive Convalescent 14	Positive	enterovirus, adenovirus	8
51	Child Positive Convalescent 15	Positive	adenovirus	7
52	Child Positive Convalescent 16	Positive	not done
