# Supplementary material for: Innate cell profiles during the acute and convalescent phase of SARS-CoV-2 infection in children
Source: Nat Commun. 2021 Feb 17;12:1084. doi: 10.1038/s41467-021-21414-x (PMC7889848; doi:10.1038/s41467-021-21414-x)
Supplement: Supplementary file 5 — Source Data [file 41467_2021_21414_MOESM5_ESM.xlsx]

## Sheet: FIG 1a
	SARS-CoV-2 positive																SARS-CoV-2 exposed
Monocytes																Monocytes
Acute	0.672369	0.621355	0.969638	3.07505	2.14175	0.37269	0.122571	0.956091	0.507258	2.38103	0.533066					Acute	3.03649	2.19511	1.9228	1.17499	0.331941	0.375505	1.04865
Convalescent	4.65212	1.33473	1.73567	1.5051	2.16643	3.03602	2.04847	4.00707	4.74476	0.961005	4.14764	2.6414	4.67935	4.2635	3.46784	Convalescent	2.0898	3.03905	2.4031	2.0288	3.4484	1.33589	0.91998	2.66332	0.814378	2.12441	5.07686	4.08389	2.46823	1.26883
Classical monocytes																Classical monocytes
Acute	0.463034	0.48555	0.863463	2.60066	2.02774	0.332824	0.104464	0.90459	0.431819	2.12167	0.207456					Acute	2.61369	1.77895	1.44587	0.891285	0.251146	0.243735	0.855836
Convalescent	3.36668	0.92495	1.20768	1.06442	1.67478	2.56767	1.80822	2.62112	4.00724	0.724433	3.62054	1.68178	4.00793	3.72917	2.53135	Convalescent	1.29766	2.66457	2.01077	1.57719	2.30961	0.769223	0.484594	2.36304	0.603495	1.86691	4.16712	3.41524	2.27992	1.12331
Intermediate monocytes																Intermediate monocytes
Acute	0.029113	0.037207	0.049923	0.099558	0.049273	0.007852	0.004179	0.004984	0.024713	0.082214	0.07625					Acute	0.087683	0.119669	0.088649	0.067509	0.027256	0.029705	0.051587
Convalescent	0.076093	0.024551	0.029571	0.126915	0.190586	0.099532	0.064065	0.348312	0.221376	0.052635	0.172733	0.279754	0.278971	0.135155	0.175928	Convalescent	0.055193	0.096381	0.099347	0.234332	0.62669	0.1636	0.141474	0.148506	0.070295	0.060697	0.196994	0.197755	0.077804	0.044089
Non-classical monocytes																Non-classical monocytes
Acute	0.087683	0.119669	0.088649	0.067509	0.027256	0.029705	0.051587									Acute	0.237826	0.278631	0.343959	0.204235	0.032123	0.082261	0.134464
Convalescent	0.055193	0.096381	0.099347	0.234332	0.62669	0.1636	0.141474	0.148506	0.070295	0.060697	0.196994	0.197755	0.077804	0.044089		Convalescent	0.70998	0.263619	0.246656	0.211521	0.451601	0.344135	0.258611	0.127291	0.123814	0.159101	0.68405	0.337832	0.089308	0.0898
			0.099347
Dendritic cells																Dendritic cells
Acute	0.221812	0.313468	0.191256	0.25894	0.343832	0.271816	0.08775	0.294054	0.15738	0.367011	0.257603					Acute	0.349533	0.410802	0.300521	0.264907	0.263801	0.319141	0.247786
Convalescent	0.690183	0.211776	0.349436	0.408192	0.49556	0.619783	0.677483	0.319398	0.540709	0.595959	0.7348	0.393607	0.936884	0.498037	0.342503	Convalescent	0.491091	0.476762	0.426101	0.293088	0.382028	0.277747	0.223844	0.737634	0.2668	0.597778	0.662334	0.409548	0.379937	0.268318
NK cells																NK cells
Acute	1.03975		4.8735	5.27439	6.65077	3.72992	5.52685	4.56365	1.74419	10.0942	10.9265					Acute	11.4289	18.6844	5.83401	7.52593	11.5333	6.2122	3.81743
Convalescent	26.867	9.79082	11.2287	11.8001	6.86004	2.14695	5.37502	4.41726	3.79425	8.34795	11.7218	5.06484	5.66419	10.8731	12.3639	Convalescent	5.73316	11.2006	16.8455	5.18595	14.4655	6.75534	8.23917	5.32826	6.55297	2.66793	11.9724	2.97243	2.52423	4.53977
Low density neutrophils																Low density neutrophils
Acute	0.646029	0.010232	0.068908	0.018102	0.103221	0.123223	0.025071	0.078082	0.035118	2.07352	0.164866					Acute	0.165758	0.044652	0.069146	0.105108	0.03407	0.0457	0.039747
Convalescent	0.050644	0.011178	0.032957	1.09741	1.24565	3.22226	2.23105	0.194017	0.575758	0.199785	2.5999	0.092167	0.172922	0.106273	0.085985	Convalescent	0.029478	2.732	0.776183	1.58226	2.2879	0.523315	0.549314	6.35312	5.10474	4.09616	0.821325	0.215761	0.739288	1.6283

## Sheet: FIG1b
	FlowSOM Clusters (SARS-CoV-2 positive)
	CD4 T	CD8 T	B cells	NK cells	Classical monocytes	Non classical monocytes	Dendritic cells	Low density neutrophils
Acute	59.36	19.66	8.21	6.13	1.97	0.22	0.91	0.44
Convalescent	49.6	20.29	9.88	9.9	4.13	1.02	1.6	1.95

## Sheet: FIG 1c
	SARS-CoV-2+ positive														SARS-CoV-2 exposed
Neutrophils														Neutrophils
Acute	23.9404	14.5482	17.9177	24.7295	26.9087	8.28564	39.0572	13.6154	32.8293	46.3831	22.9304			Acute	34.6773	25.8182	25.5015	23.3584	47.4063	53.7758	25.9148
Convalescent	20.9834	14.9429	21.6142	31.2933	35.5812	39.9188	14.2092	48.4262	45.9179	21.0817	22.8449	15.9007	12.6446	Convalescent	29.1727	43.7789	44.0181	17.5993	49.5334	52.4217	29.9255	22.4761	17.4205
Eosinophils														Eosinophils
Acute	1.66063	1.11888	0.646711	1.85471	3.92589	0.5474	16.2673	1.50917	0.620144	1.23688	1.50427			Acute	3.51174	10.6051	10.0984	8.24179	1.8804	1.04161	1.0389
Convalescent	1.24406	0.424846	0.326797	2.60529	3.07663	1.00275	3.22399	0.751031	1.30235	2.66121	21.9968	3.07473	0.539177	Convalescent	0.922266	1.97082	0.702621	1.785	3.64878	2.52101	5.67066	1.82029	0.540314
CD63+ Neutrophils														CD63+ Neutrophils
Acute	11.7805	10.7102	19.7983	23.0053	21.0247	35.2686	58.1217	20.6993	38.505	36.9428				Acute	0.816544	0.986085	2.78531	0.541516	2.34043	10.3196
Convalescent	9.2675	11.0784	14.6273	7.04868	5.12997	1.19617	2.99484	3.16994	18.5778	4.82204	9.15055	72.9023		Convalescent	7.05966	3.2041	31.3192	21.4815	3.51924	2.41718	11.4789	24.6123	18.7701

## Sheet: FIG 1d
	FlowSOM clusters
	Neutrophils	Eosinophils
Acute	26.34	2
Convalescent	27	3.26

## Sheet: FIG S1a
	SARS-CoV-2 positive																		SARS-CoV-2 negative
Monocytes																		Monocytes
Acute	3.97452	6.11681	1.10213	0.295756	4.63577	0.745775	1.52293	2.41586	3.84638	1.83995	2.83569	2.59984	2.23289	0.494165	2.00145	1.31072	1.83818	Acute	0.852855	3.52231	1.36238	2.53076	0.97543	1.6135	1.60676	2.1806	4.65263	3.18045	1.44118	5.28151	7.20796	6.85274	8.44272	5.95737	0.667018	4.47275	1.25352	5.25605	2.53326
Convalescent	5.24939	2.9834	0.791566	11.1607	3.47483	6.26442	9.45026	4.74886										Convalescent	7.51171	5.68224	7.59359	4.26658	1.39287	6.17892	1.64702	4.59958	1.04435	4.57916	5.78927	6.60316	7.54165	1.53088	4.19857	3.57771	1.86135	7.42914	6.74636	4.44775	4.84224	2.18308
Classical monocytes																		Classical monocytes
Acute	2.37548	3.1149	0.673603	0.260302	4.40907	0.700551	1.15503	1.99043	2.85382	1.43555	2.46796	2.06958	1.79068	0.415309	1.80502	0.708901	1.0825	Acute	0.671489	2.72311	1.06583	1.76308	0.660579	0.865309	0.816371	1.30742	3.27606	2.27237	0.947437	4.35803	5.68668	6.10705	6.74511	5.44106	0.266041	2.67151	0.513467	3.22894	1.75968
Convalescent	3.52602	1.81429	0.414247	8.61567	2.99651	4.17511	6.80771	3.92177										Convalescent	5.97768	3.43201	4.7391	3.23171	0.708655	5.54781	1.28444	3.3151	0.764636	2.78771	4.71567	4.76131	5.91084	0.858265	3.24086	2.74822	1.03483	6.10921	5.19627	3.53581	3.3995	1.7421
Intermediate monocytes																		Intermediate monocytes
Acute	0.162143	0.596723	0.266831	0.025191	0.104501	0.03044	0.055613	0.15346	0.384398	0.215448	0.163584	0.2394	0.140704	0.068342	0.112077	0.10066	0.159426	Acute	0.036705	0.186298	0.077988	0.045831	0.098149	0.084315	0.073758	0.134696	0.448728	0.155086	0.039284	0.215717	0.309109	0.279756	0.324205	0.212621	0.055505	0.68187	0.08771	0.483025	0.229524
Convalescent	0.103054	0.172269	0.066708	1.25745	0.107922	0.842039	0.63547	0.244138										Convalescent	0.26751	0.253037	0.460169	0.390334	0.139524	0.264397	0.060185	0.12017	0.090188	0.401552	0.376324	0.484185	0.601605	0.043739	0.230409	0.310013	0.147833	0.320943	0.375101	0.300134	0.467285	0.129699
																										0.12017
Non-classical monocytes																		Non-classical monocytes
Acute	1.34286	2.35999	0.13124	0.001866	0.035724	0.001305	0.302019	0.262098	0.556995	0.18434	0.179807	0.194653	0.271071	0.010514	0.074324	0.45511	0.543643	Acute	0.12307	0.579337	0.197056	0.60679	0.177551	0.620133	0.681008	0.684537	0.834096	0.679388	0.440596	0.65148	1.08874	0.314885	1.26557	0.253258	0.338772	1.09809	0.626759	1.4754	0.48455
Convalescent	1.50537	0.953992	0.291551	1.19811	0.262478	1.17096	1.93158	0.519386										Convalescent	1.15404	1.92313	2.32428	0.570951	0.522229	0.280695	0.253952	1.11955	0.165998	1.33286	0.647727	1.21119	0.967155	0.604576	0.674937	0.491551	0.663008	0.941733	1.10046	0.611042	0.947226	0.285928
Dendritic cells																		Dendritic cells
Acute	0.31119	0.45494	0.363992	0.142747	0.33654	0.262217	0.188227	0.233989	0.545999	0.160146	0.285258	0.476563	0.689164	0.110398	0.507884	0.484023	0.607413	Acute	0.12307	0.484838	0.506761	0.260189	0.287832	0.289204	0.380945	0.298207	0.311159	0.354258	0.265744	0.507013	0.322823	0.661067	0.347215	0.314577	0.208622	0.325563	0.431239	0.531099	0.369788
Convalescent	0.449472	0.358193	0.260877	0.242071	0.572921	0.557851	0.641762	0.196798										Convalescent	1.36123	0.553738	0.835655	0.426123	0.238846	0.682724	0.553411	0.375838	0.369901	0.362583	0.273725	0.546472	0.573278	0.368383	0.800614	0.351906	0.183671	0.43169	0.53011	0.755722	0.358252	0.28357
NK cells																		NK cells
Acute	10.18	8.50989	11.895	7.0347	7.40254	9.92294	7.85849	9.5814	12.6718	24.2661	5.54023	7.9651	6.72394	9.14205	14.0922	10.4665	7.92029	Acute	9.498	20.0376	3.68533	6.05978	13.5893	8.6505	12.1194	5.44882	3.17842	9.09892	17.0723	13.7767	8.01573	6.02817	19.0244	3.99299	5.53711	5.10654	10.3589	8.17137	11.5548
Convalescent	12.3899	12.562	3.31249	8.9152	11.8994	5.58465	8.42784	7.1517										Convalescent	7.59796	12.2126	11.4619	7.79363	5.0942	9.84245	4.42288	9.26169	5.55505	6.59144	10.8522	4.03577	4.34612	7.80992	8.00265	11.0655	5.90212	4.04267	12.3883	9.94944	6.96352	9.77815
Low density neutrophils																		Low density neutrophils
Acute	4.78833	0.206889	0.021753	0.291091		0.322227	0.010267	0.07825	0.460896	0.147472	0.04867	0.017899	0.96885	0.82536	0.00177	0.103872	0.084496	Acute	0.136025	1.23929	1.6095	0.045831	0.033636	0.025323	0.014668	0.020774	0.145815	0.031096	0.171001	0.151946	0.181808	0.54067	0.81429	0.166178	0.022968	0.055969	0.056646	0.032049	0.881965
Convalescent	0.138462	0.063445	0.643259	8.80217	0.366403	1.57619	0.278411	0.583633										Convalescent	0.085412	0.070561	0.116906	1.68108	0.249093	10.9	2.41622	0.302878	3.6794	0.236074	2.62459	0.565207	0.818777	0.140938	4.95729	0.103338	0.150073	0.416623	0.285673	0.140062	0.195676	0.293592

## Sheet: FIG S1b
	SARS-CoV-2 positive															SARS-CoV-2 exposed
Neutrophils															Neutrophils
Acute	28.0803	45.2996	26.4113	41.0815	35.5615	50.5487	43.2216	44.3077	21.8129	57.5323	28.5818	38.2094	53.9549	34.7951	Acute	36.404	37.628	50.2582	43.6448	49.776	53.9624	40.0939	44.0274	22.9367	66.8685	60.1474	47.2201	46.7825	43.3539	35.7618	24.6992	35.9363	53.6714	31.4534	35.1131
Convalescent	24.0317	28.727	52.0777	64.6903	44.3638	62.1374									Convalescent	12.4073	33.4759	27.5267	41.0091	46.5714	54.0335	36.6723	51.2861	49.804	53.7967	55.29	49.1767	41.5389	42.696	40.1374	40.9569	53.8818	68.3318	43.9595
Eosinophils															Eosinophils
Acute	3.7284	1.21475	1.23367	1.44462	2.31784	1.25733	2.2777	2.3667	6.69229	0.340746	2.72959	0.844406	1.78974	3.44775	Acute	5.67304	1.47024	1.93128	3.7757	1.18137	3.78104	1.32793	1.54989	2.54386	2.14919	1.89609	0.819497	5.75559	0.662313	1.38514	0.983291	1.668	1.35957	4.59547	3.17873
Convalescent	0.568182	5.44904	0.666736	2.14358	0.998811	1.81611									Convalescent	0.494611	0.593854	3.82462	0.646259	0.547188	1.68623	2.12114	0.916006	1.07217	3.14672	2.07505	3.70576	1.79701	1.05546	2.07088	3.87494	3.04609	0.342886	1.34417
CD63+ Neutrophils															CD63+ Neutrophils
Acute	3.20257	5.50694	12.5961	9.32845	6.7699	14.7555	12.0573	9.60721	3.37181	25.3741	40.4924	24.6506	31.3268	28.6832	Acute	2.46684	17.9309	6.57815	7.86294	9.31029	4.28338	21.3845	1.62214	3.23576	0.789895	4.01255	9.41014	14.9899	48.5523	21.2685	2.50107	5.44383	15.4639
Convalescent	10.1232	7.94331	2.55392	1.58796	15.7062	6.38386									Convalescent	20.4588	10.036	11.0255	0.967653	2.19529	6.70931	15.3531	4.22644	1.55556	0.201145	5.10067	1.3464	17.1983	7.28823	27.1693	8.85959	3.43763	10.0148	43.809
